# Supplementary material for: Classification of Plant-Based Drinks Based on Volatile Compounds
Source: Foods. 2024 Dec 17;13(24):4086. doi: 10.3390/foods13244086 (PMC11675735; doi:10.3390/foods13244086)
Supplement: Supplementary file 1 [file foods-13-04086-s001.zip]

Archive with 1 entries (1 files):
- foods-3287970-supplementary.pdf
